# Supplementary material for: Gene Polymorphisms in African Buffalo Associated with Susceptibility to Bovine Tuberculosis Infection
Source: PLoS One. 2013 May 15;8(5):e64494. doi: 10.1371/journal.pone.0064494 (PMC3654904; doi:10.1371/journal.pone.0064494)
Supplement: Table S1 — SNP identifiers, Assay IDs, UMD3 positions, Ensembl gene ID and names, consequences. (TXT) [file pone.0064494.s001.txt]

Name	KBioscience Assay	UMD3 Chr	UMD3 position	EnsGeneId	Gene Name	Consequence
SNP_1	1538-0001	Chr11	7179447	ENSBTAG00000001034	IL-18Ra	Non-synon
SNP_4	1538-0004	Chr17	63612902	ENSBTAG00000014628	Oas2	Non-synon
SNP_6	1538-0006	Chr1	111031389	ENSBTAG00000009012	PTX3	Non-synon
SNP_7	1538-0007	Chr1	143152388	ENSBTAG00000008471	MX2	Non-synon
SNP_8	1538-0008	Chr22	53599791	ENSBTAG00000008099	CCR5	Non-synon
SNP_13	1538-0013	Chr3	78427756	ENSBTAG00000014983	IL-23R	Non-synon
SNP_16	1538-0016	Chr5	36884961	ENSBTAG00000021105	IRAK4	Non-synon
SNP_17	1538-0017	Chr5	36890957	ENSBTAG00000021105	IRAK4	Non-synon
SNP_18	1538-0018	Chr5	47797051	ENSBTAG00000007636	IrakM	Non-synon
SNP_19	1538-0019	Chr5	47817597	ENSBTAG00000007636	IrakM	Non-synon
SNP_25	1538-0025	Chr7	98739431	ENSBTAG00000039275	ERAP2	Non-synon
SNP_30	1538-0030	Chr20	33550138	ENSBTAG00000011766	C7	3' UTR
SNP_41	1538-0041	Chr14	79862771	ENSBTAG00000040461	SLC7A13	Non-synon
SNP_56	1538-0056	Chr22	55714039	ENSBTAG00000005857	SLC6A1	3' UTR
SNP_57	1538-0057	Chr3	103930723	ENSBTAG00000009617	SLC2A1	3' UTR
SNP_59	1538-0059	Chr5	45246904	ENSBTAG00000031919	SLC35E3	3' UTR
SNP_62	1538-0062	Chr7	23330398	ENSBTAG00000000668	SLC22A5	3' UTR
SNP_63	1538-0063	Chr9	63303181	ENSBTAG00000014057	SLC35A1	3' UTR
SNP_64	1538-0064	Chr11	96772566	ENSBTAG00000013314	PBX3	3'UTR
SNP_65	1538-0065	Chr11	96772626	ENSBTAG00000013314	PBX3	3'UTR
SNP_67	1538-0067	Chr13	59903453	ENSBTAG00000002065	TFAP2C	3'UTR
SNP_75	1538-0075	Chr20	8038747	ENSBTAG00000010012	Btf3	3'UTR
SNP_76	1538-0076	Chr23	27968593	ENSBTAG00000010698	GTF2H4	5'UTR
SNP_80	1538-0080	Chr25	33291910	ENSBTAG00000009780	GTF2I	3'UTR
SNP_82	1538-0082	Chr25	33297474	ENSBTAG00000009780	GTF2I	Synon
SNP_95	1538-0095	Chr5	28826280	ENSBTAG00000019312	TFCP2	3'UTR
SNP_99	1538-0099	Chr5	29279068	ENSBTAG00000018131	ATF1	Non-synon
SNP_100	1538-0100	Chr5	95801232	ENSBTAG00000003221	ATF7IP	Synon
SNP_103	1538-0103	Chr7	47384295	ENSBTAG00000001002	TCF7	3'UTR
SNP_104	1538-0104	Chr9	29122178	ENSBTAG00000012946	HSF2	3'UTR
SNP_105	1538-0105	Chr3	83571563	ENSBTAG00000019877	DOCK7	Non-synon
SNP_109	1538-0109	Chr6	92798767	ENSBTAG00000010956	SCARB2	3'UTR
SNP_113	1538-0113	Chr6	38121032	ENSBTAG00000005260	SPP1	Synon
SNP_114	1538-0114	Chr5	102960154	ENSBTAG00000034678	Unchar	Non-synon
SNP_118	1538-0118	Chr9	99649203	ENSBTAG00000011106	PACRG	5'UTR
SNP_119	1538-0119	Chr3	19695912	ENSBTAG00000020394	TNFAIP8L2	3'UTR
SNP_120	1538-0120	Chr13	60253499	ENSBTAG00000006533	NSFL1C	SPLICE_SITE
SNP_121	1538-0121	Chr3	27020461	ENSBTAG00000001246	ATP1A1	SPLICE_SITE
SNP_122	1538-0122	Chr29	22710735	ENSBTAG00000038347	SLC17A6	SPLICE_SITE
SNP_123	1538-0123	Chr17	14434651	ENSBTAG00000044051	FREM3	STOP_GAINED
SNP_124	1538-0124	Chr5	99860724	ENSBTAG00000022861	KLRJ1	5PRIME_UTR
SNP_126	1538-0126	Chr10	28787955	ENSBTAG00000044029	AVEN	NON_SYNONYMOUS_CODING
SNP_128	1538-0128	Chr13	46685530	ENSBTAG00000004075	IDI1	NON_SYNONYMOUS_CODING
SNP_130	1538-0130	Chr16	44300796	ENSBTAG00000010401	UBE4B	NON_SYNONYMOUS_CODING
SNP_136	1538-0136	Chr26	11124520	ENSBTAG00000017367	IFIT5	NON_SYNONYMOUS_CODING
SNP_137	1538-0137	Chr26	42797281	ENSBTAG00000022715	DMBT1	NON_SYNONYMOUS_CODING
SNP_139	1538-0139	Chr4	70052100	ENSBTAG00000001822	SNX10	NON_SYNONYMOUS_CODING
SNP_141	1538-0141	Chr1	58938059	ENSBTAG00000002703	ATP6V1A	3PRIME_UTR
SNP_142	1538-0142	Chr10	12412917	ENSBTAG00000015155	PTPLAD1	3PRIME_UTR
SNP_144	1538-0143	Chr11	46349799	ENSBTAG00000010349	IL1A	3PRIME_UTR
SNP_145	1538-0144	Chr13	43330508	ENSBTAG00000005316	GDI2	3PRIME_UTR
SNP_146	1538-0145	Chr15	17460234	ENSBTAG00000002691	ELMOD1	3PRIME_UTR
SNP_147	1538-0146	Chr15	3493351	ENSBTAG00000020884	CASP13	3PRIME_UTR
SNP_149	1538-0148	Chr15	47331292	ENSBTAG00000019754	PRKCDBP	3PRIME_UTR
SNP_150	1538-0149	Chr19	5818851	ENSBTAG00000000205	MMD	3PRIME_UTR
SNP_151	1538-0150	Chr2	125811079	ENSBTAG00000027051	PTAFR	3PRIME_UTR
SNP_152	1538-0151	Chr29	5056001	ENSBTAG00000013615	CHORDC1	3PRIME_UTR
SNP_153	1538-0152	Chr3	78644503	ENSBTAG00000005445	SLC35D1	3PRIME_UTR
SNP_156	1538-0155	Chr13	7542738	ENSBTAG00000004302	C13H20orf7	SYNONYMOUS_CODING
SNP_157	1538-0156	Chr15	6203634	ENSBTAG00000040567	MMP27	SYNONYMOUS_CODING
SNP_160	1538-0159	Chr22	1807200	ENSBTAG00000018227	SLC4A7	SYNONYMOUS_CODING
SNP_161	1538-0160	Chr22	1807251	ENSBTAG00000018227	SLC4A7	SYNONYMOUS_CODING
SNP_162	1538-0161	Chr22	29391700	ENSBTAG00000022689	RYBP	SYNONYMOUS_CODING
SNP_163	1538-0162	Chr23	25183813	ENSBTAG00000003359	ELOVL5	SYNONYMOUS_CODING
SNP_165	1538-0164	Chr26	32981542	ENSBTAG00000011917	GPAM	SYNONYMOUS_CODING
SNP_166	1538-0165	Chr26	42711970	ENSBTAG00000008389	HTRA1	SYNONYMOUS_CODING
SNP_168	1538-0167	Chr28	8444446	ENSBTAG00000016804	LYST	SYNONYMOUS_CODING
SNP_169	1538-0168	Chr3	48853655	ENSBTAG00000020344	SLC44A3	SYNONYMOUS_CODING
SNP_171	1538-0170	Chr5	80508595	ENSBTAG00000005365	OVCH1	SYNONYMOUS_CODING
