# Supplementary material for: Gene Polymorphisms in African Buffalo Associated with Susceptibility to Bovine Tuberculosis Infection
Source: PLoS One. 2013 May 15;8(5):e64494. doi: 10.1371/journal.pone.0064494 (PMC3654904; doi:10.1371/journal.pone.0064494)
Supplement: Table S2 — All allele frequencies, odds ratios and p-values for Cochran-Mantel-Haenszel test. (TXT) [file pone.0064494.s002.txt]

SNP	A1	MAF	P	OR	L95	U95
SNP1	T	0.2257	0.994	0.999	0.7589	1.315
SNP4	A	0.1924	0.8609	1.029	0.7501	1.411
SNP6	A	0.3726	0.8837	1.021	0.7782	1.338
SNP7	C	0.4656	0.7015	1.046	0.8309	1.317
SNP8	A	0.4618	0.923	1.011	0.8027	1.275
SNP13	C	0.3865	0.5633	1.074	0.8434	1.367
SNP16	T	0.2125	0.8461	1.028	0.7773	1.359
SNP17	G	0.3683	0.5312	0.9238	0.7188	1.187
SNP18	A	0.3582	0.723	1.046	0.8105	1.351
SNP19	C	0.2088	0.5743	1.088	0.8118	1.458
SNP25	G	0.3714	0.6563	1.058	0.825	1.357
SNP30	G	0.2648	0.05136	0.7651	0.5843	1.002
SNP41	C	0.2992	0.01157	1.377	1.075	1.764
SNP56	A	0.4222	0.8318	0.9745	0.7678	1.237
SNP57	T	0.4334	0.09275	1.22	0.9675	1.538
SNP59	A	0.4839	0.2167	0.8609	0.6791	1.091
SNP62	A	0.2749	0.8018	1.034	0.7976	1.34
SNP63	A	0.117	0.9125	0.9799	0.6827	1.407
SNP64	G	0.07895	0.3054	0.7869	0.4976	1.244
SNP65	G	0.3943	0.4663	0.9036	0.6832	1.195
SNP67	A	0.2822	0.6623	0.9439	0.7277	1.224
SNP75	A	0.2313	0.7808	0.9618	0.7315	1.265
SNP76	A	0.2287	0.06302	1.281	0.9855	1.664
SNP80	G	0.2643	0.9927	0.9987	0.7623	1.308
SNP82	G	0.4393	0.7198	1.043	0.8284	1.314
SNP95	C	0.09476	0.9157	1.022	0.6826	1.53
SNP99	C	0.1752	0.6263	0.9258	0.6783	1.264
SNP100	A	0.07355	0.7649	0.9352	0.6015	1.454
SNP103	A	0.07873	0.7784	0.9378	0.5999	1.466
SNP104	T	0.2173	0.9697	0.9946	0.7533	1.313
SNP105	A	0.2038	0.6905	0.9365	0.6779	1.294
SNP109	A	0.3966	0.9377	1.011	0.7758	1.317
SNP113	G	0.3521	0.8984	0.9819	0.7434	1.297
SNP114	T	0.3255	0.8603	1.022	0.7985	1.309
SNP118	A	0.3237	0.8256	0.9722	0.7562	1.25
SNP119	A	0.1358	0.9725	0.9941	0.709	1.394
SNP120	T	0.2151	0.07114	0.7481	0.5473	1.023
SNP121	A	0.1105	0.8343	0.9615	0.6656	1.389
SNP122	A	0.0427	0.3563	0.7502	0.4067	1.384
SNP123	C	0.1615	0.4722	1.119	0.823	1.523
SNP124	T	0.4119	0.9227	1.012	0.7988	1.282
SNP126	A	0.08523	0.5599	0.8807	0.5753	1.348
SNP128	A	0.1866	0.07736	1.299	0.9717	1.736
SNP130	G	0.3132	0.788	0.9655	0.7477	1.247
SNP136	G	0.04111	0.2946	1.337	0.7763	2.303
SNP137	G	0.3529	0.0002763	1.608	1.243	2.079
SNP139	T	0.2506	0.8931	1.019	0.7709	1.348
SNP141	A	0.2506	0.697	1.053	0.8108	1.369
SNP142	A	0.2557	0.9318	1.012	0.7713	1.327
SNP144	T	0.3076	0.007927	1.421	1.095	1.843
SNP145	G	0.3854	0.6788	0.9505	0.7475	1.209
SNP146	G	0.2385	0.7778	0.9615	0.7321	1.263
SNP147	A	0.3824	0.8902	1.018	0.7941	1.304
SNP149	T	0.1955	0.3136	0.8561	0.633	1.158
SNP150	A	0.3508	0.8912	0.9819	0.7562	1.275
SNP151	C	0.391	0.2565	1.145	0.9064	1.446
SNP152	C	0.4187	0.5018	0.9191	0.7161	1.18
SNP153	A	0.2416	0.7053	0.9394	0.6797	1.298
SNP156	G	0.3794	0.5895	0.9342	0.7301	1.196
SNP157	T	0.4117	0.595	0.9381	0.741	1.188
SNP160	C	0.446	0.5935	0.939	0.7455	1.183
SNP161	T	0.4461	0.578	0.9365	0.7432	1.18
SNP162	T	0.3966	0.2459	1.15	0.908	1.457
SNP163	T	0.278	0.773	1.038	0.8052	1.338
SNP165	G	0.1617	0.7681	0.9526	0.6896	1.316
SNP166	A	0.4898	0.2536	1.145	0.9036	1.45
SNP168	G	0.2497	0.6306	0.9352	0.7124	1.228
SNP169	T	0.09325	0.8509	1.039	0.6985	1.545
SNP171	T	0.3474	0.2393	1.16	0.906	1.485
