# Supplementary material for: Gene Polymorphisms in African Buffalo Associated with Susceptibility to Bovine Tuberculosis Infection
Source: PLoS One. 2013 May 15;8(5):e64494. doi: 10.1371/journal.pone.0064494 (PMC3654904; doi:10.1371/journal.pone.0064494)
Supplement: Table S3 — Logistic regression odds ratios and p-values for all SNPs. (TXT) [file pone.0064494.s003.txt]

SNP	A1	TEST	OR	L95	U95	P
SNP1	T	ADD	0.9989	0.7526	1.326	0.9939
SNP1	T	COV1	1.099	0.7895	1.529	0.5769
SNP4	A	ADD	1.029	0.7505	1.41	0.8609
SNP4	A	COV1	1.058	0.7196	1.555	0.7753
SNP6	A	ADD	1.021	0.7768	1.341	0.8824
SNP6	A	COV1	1.079	0.712	1.635	0.7199
SNP7	C	ADD	1.045	0.8321	1.312	0.705
SNP7	C	COV1	1.078	0.7759	1.499	0.6535
SNP8	A	ADD	1.012	0.8021	1.276	0.9227
SNP8	A	COV1	1.074	0.7741	1.491	0.6683
SNP13	C	ADD	1.055	0.8558	1.299	0.618
SNP13	C	COV1	1.143	0.8141	1.604	0.4406
SNP16	T	ADD	1.028	0.778	1.357	0.8474
SNP16	T	COV1	1.093	0.7843	1.523	0.6003
SNP17	G	ADD	0.9217	0.7146	1.189	0.5303
SNP17	G	COV1	1.151	0.7974	1.662	0.4523
SNP18	A	ADD	1.046	0.8113	1.348	0.7289
SNP18	A	COV1	1.05	0.7168	1.538	0.8022
SNP19	C	ADD	1.087	0.8121	1.455	0.5747
SNP19	C	COV1	1.133	0.796	1.613	0.488
SNP25	G	ADD	1.057	0.8263	1.352	0.6598
SNP25	G	COV1	1.069	0.7462	1.532	0.7155
SNP30	G	ADD	0.7621	0.5805	1.001	0.05043
SNP30	G	COV1	1.055	0.7618	1.46	0.7483
SNP41	C	ADD	1.349	1.06	1.715	0.01474
SNP41	C	COV1	1.222	0.8746	1.708	0.2397
SNP56	A	ADD	0.9756	0.7728	1.232	0.8354
SNP56	A	COV1	1.079	0.7669	1.518	0.6628
SNP57	T	ADD	1.22	0.9671	1.538	0.09339
SNP57	T	COV1	1.123	0.8094	1.559	0.4867
SNP59	A	ADD	0.8678	0.6887	1.093	0.2289
SNP59	A	COV1	1.012	0.7169	1.428	0.9476
SNP62	A	ADD	1.034	0.7975	1.341	0.8008
SNP62	A	COV1	1.08	0.7726	1.508	0.654
SNP63	A	ADD	0.9806	0.6873	1.399	0.9139
SNP63	A	COV1	1.106	0.7966	1.535	0.5479
SNP64	G	ADD	0.7936	0.5056	1.246	0.3148
SNP64	G	COV1	1.148	0.8158	1.616	0.4278
SNP65	G	ADD	0.9018	0.6799	1.196	0.4733
SNP65	G	COV1	0.9724	0.6197	1.526	0.9032
SNP67	A	ADD	0.9408	0.7201	1.229	0.6549
SNP67	A	COV1	1.057	0.756	1.479	0.7448
SNP75	A	ADD	0.9447	0.6792	1.314	0.7356
SNP75	A	COV1	1.107	0.7966	1.539	0.5447
SNP76	A	ADD	1.272	0.982	1.647	0.06843
SNP76	A	COV1	1.074	0.777	1.485	0.6648
SNP80	G	ADD	0.9976	0.6841	1.455	0.9899
SNP80	G	COV1	1.125	0.7715	1.639	0.5413
SNP82	G	ADD	1.044	0.8269	1.319	0.7164
SNP82	G	COV1	1.101	0.796	1.523	0.5609
SNP95	C	ADD	1.022	0.684	1.526	0.916
SNP95	C	COV1	1.093	0.7665	1.559	0.6233
SNP99	C	ADD	0.9228	0.6718	1.268	0.62
SNP99	C	COV1	1.099	0.7879	1.534	0.5774
SNP100	A	ADD	0.9358	0.6031	1.452	0.7671
SNP100	A	COV1	1.1	0.7954	1.522	0.5636
SNP103	A	ADD	0.9391	0.6038	1.461	0.7806
SNP103	A	COV1	1.098	0.7733	1.558	0.6022
SNP104	T	ADD	0.9946	0.7533	1.313	0.9697
SNP104	T	COV1	1.114	0.8051	1.54	0.5156
SNP105	A	ADD	0.9317	0.6662	1.303	0.6792
SNP105	A	COV1	1.154	0.7619	1.749	0.4985
SNP109	A	ADD	1.01	0.7824	1.304	0.9396
SNP109	A	COV1	1.123	0.7557	1.668	0.5662
SNP113	G	ADD	0.9825	0.7473	1.292	0.8994
SNP113	G	COV1	1.117	0.7348	1.7	0.6036
SNP114	T	ADD	1.023	0.7972	1.312	0.8593
SNP114	T	COV1	1.09	0.7816	1.521	0.6106
SNP118	A	ADD	0.9822	0.804	1.2	0.8606
SNP118	A	COV1	1.072	0.7682	1.496	0.6831
SNP119	A	ADD	0.9937	0.7023	1.406	0.9717
SNP119	A	COV1	1.094	0.7858	1.522	0.5957
SNP120	T	ADD	0.744	0.5423	1.021	0.06678
SNP120	T	COV1	1.31	0.9031	1.901	0.1547
SNP121	A	ADD	0.9603	0.6611	1.395	0.8317
SNP121	A	COV1	1.08	0.7809	1.494	0.6418
SNP122	A	ADD	0.7823	0.4429	1.382	0.3976
SNP122	A	COV1	1.08	0.7813	1.492	0.6423
SNP123	C	ADD	1.136	0.8186	1.577	0.4455
SNP123	C	COV1	1.04	0.7495	1.443	0.8147
SNP124	T	ADD	1.012	0.7995	1.28	0.9228
SNP124	T	COV1	1.118	0.8014	1.561	0.5104
SNP126	A	ADD	0.8838	0.5805	1.346	0.5645
SNP126	A	COV1	1.151	0.826	1.605	0.4054
SNP128	A	ADD	1.285	0.9667	1.709	0.0842
SNP128	A	COV1	0.9919	0.7039	1.398	0.9629
SNP130	G	ADD	0.9657	0.7484	1.246	0.7881
SNP130	G	COV1	1.114	0.7927	1.565	0.5348
SNP136	G	ADD	1.342	0.7758	2.321	0.2928
SNP136	G	COV1	1.064	0.7671	1.475	0.7112
SNP137	G	ADD	1.574	1.221	2.029	0.0004608
SNP137	G	COV1	1.47	1	2.16	0.04982
SNP139	T	ADD	1.02	0.7694	1.351	0.8927
SNP139	T	COV1	1.091	0.7541	1.58	0.6427
SNP141	A	ADD	1.054	0.8105	1.37	0.6964
SNP141	A	COV1	1.085	0.7842	1.501	0.6228
SNP142	A	ADD	1.013	0.7649	1.341	0.9296
SNP142	A	COV1	1.096	0.7708	1.559	0.6093
SNP144	T	ADD	1.435	1.101	1.87	0.007569
SNP144	T	COV1	1.396	0.9605	2.029	0.08032
SNP145	G	ADD	0.8801	0.6032	1.284	0.5074
SNP145	G	COV1	1.063	0.761	1.484	0.7211
SNP146	G	ADD	0.9616	0.7324	1.262	0.7778
SNP146	G	COV1	1.078	0.7759	1.496	0.6559
SNP147	A	ADD	1.018	0.794	1.304	0.8905
SNP147	A	COV1	1.068	0.7444	1.534	0.7195
SNP149	T	ADD	0.867	0.6489	1.158	0.3345
SNP149	T	COV1	1.082	0.7775	1.505	0.6415
SNP150	A	ADD	0.9819	0.7565	1.274	0.8908
SNP150	A	COV1	1.108	0.7592	1.616	0.5953
SNP151	C	ADD	1.136	0.9054	1.426	0.2699
SNP151	C	COV1	1.136	0.8207	1.573	0.4414
SNP152	C	ADD	0.9119	0.7022	1.184	0.4892
SNP152	C	COV1	1.192	0.812	1.75	0.37
SNP153	A	ADD	0.9373	0.6741	1.303	0.7
SNP153	A	COV1	1.091	0.6967	1.709	0.7028
SNP156	G	ADD	0.933	0.7273	1.197	0.5851
SNP156	G	COV1	1.065	0.7517	1.509	0.7235
SNP157	T	ADD	0.9382	0.7412	1.188	0.5957
SNP157	T	COV1	1.072	0.7694	1.494	0.6804
SNP160	C	ADD	0.9401	0.7478	1.182	0.5965
SNP160	C	COV1	1.112	0.8038	1.538	0.5222
SNP161	T	ADD	0.9376	0.7458	1.179	0.5815
SNP161	T	COV1	1.105	0.7986	1.529	0.5471
SNP162	T	ADD	1.152	0.9081	1.462	0.2434
SNP162	T	COV1	1.049	0.7532	1.462	0.7762
SNP163	T	ADD	1.035	0.811	1.321	0.7815
SNP163	T	COV1	1.082	0.7829	1.496	0.6318
SNP165	G	ADD	0.9511	0.6848	1.321	0.7647
SNP165	G	COV1	1.102	0.784	1.549	0.5759
SNP166	A	ADD	1.159	0.9052	1.483	0.2424
SNP166	A	COV1	1.027	0.7177	1.469	0.8851
SNP168	G	ADD	0.9378	0.7183	1.224	0.6368
SNP168	G	COV1	1.052	0.753	1.471	0.7654
SNP169	T	ADD	1.039	0.6967	1.551	0.8497
SNP169	T	COV1	1.139	0.8184	1.584	0.4411
SNP171	T	ADD	1.14	0.9043	1.437	0.2673
SNP171	T	COV1	0.9998	0.7085	1.411	0.9989
